# Supplementary material for: Integrating Statistical and Machine-Learning Approaches for Salmonella enterica Surveillance in Northwestern Italy: A One Health Data-Driven Framework
Source: Microorganisms. 2025 Dec 5;13(12):2773. doi: 10.3390/microorganisms13122773 (PMC12735743; doi:10.3390/microorganisms13122773)
Supplement: Supplementary file 1 [file microorganisms-13-02773-s001.zip]

Archive with 1 entries (1 files):
- microorganisms-4006579-supplementary.pdf
